# Supplementary material for: Clinical Outcomes in COVID-19 Patients Treated with Immunotherapy
Source: Cancers (Basel). 2022 Dec 1;14(23):5954. doi: 10.3390/cancers14235954 (PMC9735726; doi:10.3390/cancers14235954)
Supplement: Supplementary file 1 [file cancers-14-05954-s001.zip]

Archive with 1 entries (1 files):
- cancers-1928813-supplementary.pdf
